# Supplementary material for: Pharm-MD; an open-label, randomized controlled, phase II study to evaluate the efficacy of a pharmacist-managed diabetes clinic in high-risk diabetes patients – study protocol for a randomized controlled trial
Source: Trials. 2018 Aug 24;19:458. doi: 10.1186/s13063-018-2836-8 (PMC6109355; doi:10.1186/s13063-018-2836-8)
Supplement: Supplementary file 1 — Institutional Review Board (IRB)-approved informed consent; outcome letter with IRB approval; grant award letter; pharmacy visit template; standard of care (SOC) appointment card; standard of care + pharmacist-managed diabetes clinic (SOC + PMDC) appointment card; pharmacy appointment card; Diabetes-39 questionnaire. (ZIP 443 kb) [file 13063_2018_2836_MOESM1_ESM.zip]

Archive with 7 entries (7 files):
- Diabetes 39 surveyR1.pdf
- Information sheet (1)R1.doc
- Patient recruitment letterR1.pdf
- Pharmacy appointment cardR1.pdf
- PMDC visit template (1)R1.docx
- SOC appointment cardR1.pdf
- SOC+PMDC appointment cardR1.pdf
